# Supplementary material for: Impaired cardiac non-neuronal acetylcholine synthesis triggers mitochondrial dysfunction with the loss of nicotinic receptor-mediated calcium handling, causing the failing heart
Source: Clin Sci (Lond). 2025 Nov 25;139(22):1543–70. doi: 10.1042/CS20257026 (PMC12751086; doi:10.1042/CS20257026)
Supplement: online supplementary material 2 [file CS-139-22-CS20257026-s002.xlsx]

## Sheet: Fig 2A
Fig 2A

## Sheet: Fig 3
	Fig 3B

## Sheet: Fig 4
Fig 4A
Fig 4B
Cytosolic fraction														mitochondrial fraction

## Sheet: Fig 6, 7
Fig 6
	Cytosolic fraction
	cytochrome c								GAPDH
	Mitochondrial fraction
	cytochrome c								VDAC
Fig 7A
Fig 7C

## Sheet: Fig 10
Fig 10B

## Sheet: Fig 11
Fig 11A

## Sheet: Fig 12
Fig 12A
Fig 12B
Fig 12C
Fig 12D
