# Supplementary material for: Impaired cardiac non-neuronal acetylcholine synthesis triggers mitochondrial dysfunction with the loss of nicotinic receptor-mediated calcium handling, causing the failing heart
Source: Clin Sci (Lond). 2025 Nov 25;139(22):1543–70. doi: 10.1042/CS20257026 (PMC12751086; doi:10.1042/CS20257026)
Supplement: online supplementary material 3 [file CS-139-22-CS20257026-s003.xlsx]

## Sheet: Sheet1
Supplementary Figure A
	Heart
	Brain
Figure B	Brain						Vasculature							skeletal muscle
